# Supplementary material for: Development of a Quantitative Instrument to Elicit Patient Preferences for Person-Centered Dementia Care Stage 1: A Formative Qualitative Study to Identify Patient Relevant Criteria for Experimental Design of an Analytic Hierarchy Process
Source: Int J Environ Res Public Health. 2022 Jun 22;19(13):7629. doi: 10.3390/ijerph19137629 (PMC9266267; doi:10.3390/ijerph19137629)
Supplement: Supplementary file 1 [file ijerph-19-07629-s001.zip]

Archive with 1 entries (1 files):
- ijerph-1663615-supplementary.pdf
